# Supplementary material for: FIMBRIN2 Regulates ABA‐Induced Stomatal Closure by Promoting Microfilament Bundling and Turnover in Arabidopsis Guard Cells
Source: Plant Direct. 2026 Apr 12;10(4):e70162. doi: 10.1002/pld3.70162 (PMC13071139; doi:10.1002/pld3.70162)
Supplement: Supplementary file 3 — Data S2: Supporting information. [file PLD3-10-e70162-s001.xlsx]

## Sheet: CAT
-ABA			ABA			ABA+CAT			CAT
WT	fim2-1	fim2-2	WT	fim2-1	fim2-2	WT	fim2-1	fim2-2	WT	fim2-1	fim2-2
6.262	3.895	5.073	4.155	3.468	4.104	3.892	5.031	4.596	4.12	5.202	5.435
4.864	4.734	5.863	3.101	5.109	3.116	3.534	4.1	3.665	4.833	5.04	4.673
5.337	6.282	6.753	4.974	3.736	3.395	4.89	4.15	5.062	4.909	4.628	6.552
6.156	5.992	6.147	4.927	5.344	4.979	4.121	4.381	3.937	3.779	5.293	4.651
5.761	4.789	4.785	2.273	3.333	3.043	4.612	4.381	4.196	6.3	5.532	5.585
5.979	6.075	4.544	4.065	4.768	3.517	3.076	4.907	5.749	3.785	4.234	6.369
6.073	6.562	4.53	3.615	5.512	3.627	4.47	4.715	4.873	5.417	4.698	4.868
5.72	6.786	5.49	2.745	3.429	3.968	3.363	3.853	4.991	4.305	4.746	3.804
5.188	4.254	4.531	4.363	3.94	3.633	3.133	3.528	5.188	5.947	6.102	6.483
5.621	5.25	4.237	2.291	4.125	3.766	3.613	3.611	4.861	4.267	4.427	4.696
4.773	5.102	5.466	3.824	4.246	4.341	3.707	4.659	5.081	5.858	5.566	6.583
5.356	7.765	5.811	4.389	3.022	3.571	3.714	5.778	4.922	5.125	5.807	4.654
3.957	4.988	5.358	4.141	4.558	3.89	5.284	4.022	4.976	5.041	5.312	5.631
4.635	4.175	5.611	3.065	4.348	4.138	3.772	4.46	5.331	5.54	4.475	4.64
5.736	4.611	4.104	2.586	4.731	4.769	4.137	5.413	3.629	4.556	4.689	4.122
4.534	6.739	6.474	3.763	4.296	3.886	4.207	3.826	3.92	5.214	5.017	4.201
5.891	6.498	4.474	4.123	3.165	4.548	3.616	4.754	4.108	4.376	4.393	5.756
5.344	5.729	3.281	3.93	3.518	4.345	3.767	4.287	4.954	6.332	4.766	3.916
5.565	5.49	5.881	4.16	5.197	3.694	3.435	5.003	4.213	5.971	4.72	4.215
5.242	5.329	4.782	3.136	2.885	3.708	5.199	5.509	3.83	4.741	4.752	4.128
6.106	5.484	3.643	2.923	5.351	3.974	4.519	3.829	3.387	4.144	4.847	5.639
5.847	5.044	4.415	3.229	3.694	3.41	5.227	5.463	4.654	5.742	4.832	5.15
5.806	4.445	5.484	4.69	4.249	4.049	4.408	5.995	3.617	5.584	4.654	4.431
5.176	5.42	6.492	4.88	3.062	4.797	5.485	3.552	5.324	6.161	5.456	5.337
5.296	5.448	5.761	2.754	3.724	5.132	4.399	5.06	5.558	6.712	4.168	5.689
5.289	4.734	6.705	2.486	2.718	3.126	4.132	4.095	4.545	4.638	4.356	4.09
5.6	6.542	5.129	4.417	4.058	4.55	4.752	5.055	4.174	4.223	4.762	4.553
5.335	4.586	4.848	3.793	5.281	3.225	3.323	5.765	5.815	5.681	4.907	5.166
5.09	6.202	5.859	4.619	2.831	3.91	3.836	4.784	4.418	6.644	5.355	3.935
4.482	5.873	5.092	4.923	4.105	4.369	3.121	4.349	5.108	6.373	4.513	5.609
4.694	4.658	5.956	3.4	3.259	4.309	3.28	6.313	4.96	4.086	5.19	4.945
4.952	5.514	4.445	4.214	4.741	4.789	3.127	3.463	3.293	5.141	5.402	3.861
4.784	4.264	5.918	3.582	4.9	4.028	3.575	5.109	4.557	5.683	5.469	4.807
6.209	5.892	5.547	4.289	2.952	3.864	4.451	3.802	4.772	3.991	5.639	4.928
6.132	4.456	5.554	3.054	3.551	3.977	3.515	3.96	4.881	5.254	6.151	6.485
5.418	4.374	6.124	3.841	4.7	3.316	3.532	4.03	3.357	6.307	4.054	5.579
5.663	3.747	5.076	4.819	3.872	3.536	4.187	4.835	3.625	4.268	4.298	6.585
4.451	5.207	4.835	2.996	3.307	3.999	4.154	5.246	4.331	6.002	4.626	4.063
6.812	6.443	6.455	4.008	3.393	3.945	4.707	4.393	3.498	6.133	4.646	5.36
5.387	5.199	6.174	2.719	4.336	3.567	4.322	4.496	4.114	5.588	5.411	5.954
5.039	4.792	5.252	4.279	4.064	3.859	3.537	3.861	3.821	4.487	4.529	4.776
6.503	5.269	6.311	4.251	3.468	5.213	4.402	4.619	5.567	5.015	4.816	6.11
4.532	5.158	5.827	2.639	4.578	3.347	3.135	4.371	3.465	6.37	5.083	6.537
5.29	4.398	6.461	3.603	3.1	4.97	4.032	4.857	4.385	5.677	5.056	4.894
5.837	4.488	5.52	3.762	3.141	3.28	3.165	3.323	5.591	4.535	4.352	5.668
5.734	5.785	4.438	3.035	3.639	3.244	4.011	3.782	3.654	5.343	4.787	5.264
5.777	5.941	5.785	3.607	3.764	3.424	4.586	4.968	4.443	4.563	5.532	3.909
5.592	4.041	5.894	2.936	3.892	4.631	4.552	4.484	4.268	6.06	4.649	4.238
4.849	5.404	5.672	4.467	2.424	3.232	4.47	3.805	5.681	5.391	4.531	5.655
4.786	5.089	6.023	4.176	3.916	4.873	4.791	4.318	4.768	5.058	5.505	4.27
5.883	4.244	5.806	3.976	4.659	2.97	3.839	3.696	4.998	5.765	4.07	6.655
3.247	4.961	6.055	2.209	3.977	4.807	4.638	3.972	4.301	5.808	6.244	4.89
5.809	5.204	5.162	4.723	3.643	4.814	3.242	3.77	3.237	4.966	4.175	5.637
5.959	6.017	6.111	3.452	2.978	3.628	3.694	5.111	4.099	5.688	4.129	5.546
4.959	4.895	3.725	3.51	3.178	3.278	4.68	3.661	3.588	4.841	4.027	5.059
5.247	5.297	4.559	4.302	3.276	3.632	4.409	4.091	3.47	3.801	5.879	3.996
6.351	5.959	4.587	3.27	3.235	3.709	3.783	4.606	3.501	5.334	4.662	5.905
4.683	5.029	5.663	3.074	3.841	2.883	3.985	4.445	5.238	5.91	5.805	4.086
5.188	5.964	5.84	3.765	4.191	2.952	3.599	3.587	3.703	4.484	5.418	5.871
3.929	6.772	5.349	2.907	2.553	3.411	4.053	4.407	4.917	5.268	5.484	4.426
4.101	4.378	4.704	3.783	2.98	3.954	3.817	4.2	3.269	4.766	4.829	5.936
6.359	5.694	4.97	4.117	4.044	4.574	4.436	3.962	4.181	5.404	5.066	5.127
5.9	5.499	5.085	3.692	3.895	3.551	4.276	4.322	5.243	4.341	4.271	4.232
4.615	6.319	4.561	3.973	4.954	4.727	3.541	4.743	5.27	3.788	4.775	4.633
5.076	5.654	5.533	3.493	4.445	3.114	4.555	4.103	3.436	5.049	5.844	5.465
4.973	4.192	4.496	3.875	2.94	3.394	4.173	4.766	3.985	5.095	6.27	5.28
5.016	4.755	4.537	3.505	3.025	3.614	4.015	3.447	4.998	4.507	5.603	6.396
6.013	5.899	6.351	3.606	3.812	4.644	4.324	3.866	4.612	4.266	4.862	3.976
5.837	5.444	4.424	3.236	5.537	3.408	3.891	4.626	5.101	4.115	4.83	5.689
5.163	6.35	5.766	3.666	3.338	3.144	5.316	3.835	4.766	4.303	5.232	4.491
3.259	4.966	5.308	3.115	3.437	4.647	4.058	5.486	3.511	5.109	6.908	6.123
6.022	3.759	5.643	3.449	3.451	3.393	4.331	3.678	5.38	5.292	6.096	5.359
4.47	6.326	5.307	4.7	3.841	4.508	3.913	4.613	5.86	5.33	5.119	4.407
4.898	5.689	5.365	3.2	4.645	4.16	4.703	4.556	3.832	4.252	4.644	5.249
5.526	4.171	5.868	3.015	4.194	3.892	4.15	3.468	3.98		4.685	6.176
5.339	4.673	5.551	2.888	3.739	3.113	5.279	4.365	4.13		5.715	4.343
6.195	4.994	4.286	3.748	3.007	4.107	3.425	4.841	3.84		4.827	5.201
5.786	4.963	5.201	4.534	5.393	3.051	4.516	4.262	4.105		4.094	5.148
6.044	5.092	4.628	2.295	3.774	4.519	4.243	5.355	4.882		5.86	5.746
5.813	4.925		4.236		5.075	4.47	5.125	4.353		5.616	5.779
4.204	5.728		3.037		3.318	3.663	3.626	3.523		4.485	6.565
5.177	4.775		2.248		4.305	4.402	4.088	4.571		6.077	4.196
	5.154		3.945		3.75	5.001	5.372	4.313		4.759	4.936
5.3354	4.962		3.498		3.771	4.228	3.7	4.823		4.999	4.904
	4.607		4.045		2.979	4.235	5.173	4.035		6.38	6.258
	4.997		3.498		3.753	3.844	5.119	4.411		4.136	4.614
	6.161		3.269		3.265	3.744	4.669	5.092		4.518	5.575
	5.816		4.162		5.335	3.848	5.726	4.668		4.986	4.463
	4.483		2.791		4.004	4.242	4.728	4.394		5.043	4.711
	5.114		2.758		3.771	4.241	5.981	4.803		6.776	4.859
	4.843		3.862		3.63	3.082	4.943	4.66		5.551	4.708
	5.649		3.655			3.801	4.971	4.668		5.923	6.153
	5.649		3.335			4.16	5.289	4.268		4.504	4.99
	5.538		3.835			5.118	3.841	3.93		4.695	4.801
	5.266		2.568			4.451	4.921	4.353		5.146	4.549
			3.282			3.292	4.164	4.239		4.744	4.6
			3.469			4.854	5.746	3.918		6.448	5.755
			2.927			5.287	5.053	4.265		5.449	5.131
			4.233			3.939	5.006	3.474		4.984	6.565
			2.698			4.414	5.721	3.442		5.005	5.74
			3.089			4.133	4.187	4.46		5.108	4.666
			3.6			4.571	4.057	5.035		4.613	4.757
			3.645			3.907	4.699	3.661		4.784	6.408
			4.155			4.181	5.281	5.733		4.483	5.508
			2.827			3.789	4.978	4.919		4.952	5.117
			2.692			3.983	4.826	3.299		5.207	5.971
			4.253			3.723	4.063	3.772		6.209	5.003
			3.435			4.487	4.201	4.382		4.009	4.595
			4.463				4.087	5.568		4.29	5.479
			3.44				3.851	5.825		4.649	5.894
			2.752				4.645	3.992		6.155	4.6
							4.857	4.383		5.624	5.216
							4.344	5.739		6.079	5.179
							3.109	3.799		4.506	6.592
							5.025	4.205		5.478	5.583
							4.005	4.846		5.285	6.592
							4.878	4.715		5.804	5.558
							4.427	3.962		5.367	6.292
							5.715	4.74		5.601	5.529
							4.862	3.986		4.632	5.282
							3.986	5.566		4.605	6.313
							5.989	4.327		5.703	5.695
							5.659	4.619		4.703	4.37
							4.093	5.181		6.383	4.762
							3.811	4.672		6.61	4.832
							3.464	3.884		4.777	5.593
							3.69	5.252		5.146	4.124
							4.392	4.289		5.071
							4.135	4.679		5.32
							4.312	5.185		4.949
							4.957			5.39
							5.679			5.078
							3.626			5.606
							4.322			4.601
							4.053			5.827
							5.621			4.513
							5.838			4.317
							5.083			5.762
							5.775			5.478
							3.974			4.27
							4.194			5.682
							4.209			4.104
							4.141
							4.551
							3.473
							4.424
							4.185
							4.738
							4.19
							5.345
							5.866
							5.231
							4.89
							4.728
							5.237
							5.897
							4.083
							4.734
							4.662
							5.208
							5.519
							4.675
							3.699
							4.015
							3.854
							4.977
							3.8
							4.163
							5.027
							4.716
							4.898
							4.073
							4.097
							5.361
							4.918
							4.218

## Sheet: DPI
-ABA			ABA			ABA+DPI			DPI
WT	fim2-1	fim2-2	WT	fim2-1	fim2-2	WT	fim2-1	fim2-2	WT	fim2-1	fim2-2
6.262	3.895	5.073	4.155	3.468	4.104	6.036	5.617	5.512	7.24	4.706	5.31
4.864	4.734	5.863	3.101	5.109	3.116	4.106	5.527	4.373	3.683	6.463	5.817
5.337	6.282	6.753	4.974	3.736	3.395	6.273	4.728	5.645	3.8	4.674	5.495
6.156	5.992	6.147	4.927	5.344	4.979	4.718	5.703	4.458	4.852	5.717	5.809
5.761	4.789	4.785	2.273	3.333	3.043	4.001	4.508	4.968	4.473	6.711	4.703
5.979	6.075	4.544	4.065	4.768	3.517	3.577	4.01	5.242	4.862	6.761	4.736
6.073	6.562	4.53	3.615	5.512	3.627	4.055	5.56	5.225	4.65	6.023	5.274
5.72	6.786	5.49	2.745	3.429	3.968	4.717	5.297	4.396	6.462	4.346	5.511
5.188	4.254	4.531	4.363	3.94	3.633	4.82	6.718	5.311	5.08	4.268	3.803
5.621	5.25	4.237	2.291	4.125	3.766	4.018	5.516	6.06	6.21	4.48	5.053
4.773	5.102	5.466	3.824	4.246	4.341	3.498	5.467	4.052	5.309	4.125	5.966
5.356	7.765	5.811	4.389	3.022	3.571	4.615	4.235	5.617	4.873	3.688	5.555
3.957	4.988	5.358	4.141	4.558	3.89	3.863	5.308	5.941	5.07	4.439	5.261
4.635	4.175	5.611	3.065	4.348	4.138	4.298	5.802	5.01	6.675	6.166	4.27
5.736	4.611	4.104	2.586	4.731	4.769	6.033	3.447	4.177	4.918	4.822	4.804
4.534	6.739	6.474	3.763	4.296	3.886	4.435	3.656	6.022	4.703	5.798	5.448
5.891	6.498	4.474	4.123	3.165	4.548	2.36	4.286	5.443	6.123	5.2	5.469
5.344	5.729	3.281	3.93	3.518	4.345	3.229	5.382	4.426	6.246	5.506	5.191
5.565	5.49	5.881	4.16	5.197	3.694	4.848	4.346	4.603	5.629	4.771	4.907
5.242	5.329	4.782	3.136	2.885	3.708	4.015	4.385	4.328	5.013	6.233	5.118
6.106	5.484	3.643	2.923	5.351	3.974	5.901	3.585	6.218	5.547	6.567	5.65
5.847	5.044	4.415	3.229	3.694	3.41	4.308	5.055	5.596	5.578	5.084	5.357
5.806	4.445	5.484	4.69	4.249	4.049	4.964	4.756	4.003	4.811	4.462	4.987
5.176	5.42	6.492	4.88	3.062	4.797	5.028	5.672	5.602	4.755	4.634	6.11
5.296	5.448	5.761	2.754	3.724	5.132	3.267	4.498	4.58	6.361	4.721	5.275
5.289	4.734	6.705	2.486	2.718	3.126	2.273	3.393	6.108	6.222	4.064	4.92
5.6	6.542	5.129	4.417	4.058	4.55	3.712	5.311	4.933	5.668	4.532	5.291
5.335	4.586	4.848	3.793	5.281	3.225	5.325	4.828	4.303	5.315	4.837	4.488
5.09	6.202	5.859	4.619	2.831	3.91	3.25	4.4	4.573	6.422	5.85	4.612
4.482	5.873	5.092	4.923	4.105	4.369	3.301	3.835	4.125	5.484	5.429	4.828
4.694	4.658	5.956	3.4	3.259	4.309	3.281	5.042	4.519	3.692	4.66	5.712
4.952	5.514	4.445	4.214	4.741	4.789	2.944	5.157	5.947	7.663	5.024	5.384
4.784	4.264	5.918	3.582	4.9	4.028	3.734	4.765	5.016	4.499	6.245	5.357
6.209	5.892	5.547	4.289	2.952	3.864	3.356	4.307	5.6	3.502	6.521	5.597
6.132	4.456	5.554	3.054	3.551	3.977	3.605	3.865	5.185	5.531	5.853	5.064
5.418	4.374	6.124	3.841	4.7	3.316	3.43	4.35	4.546	6.584	4.47	5.575
5.663	3.747	5.076	4.819	3.872	3.536	4.553	3.701	5.314	4.321	4.611	4.916
4.451	5.207	4.835	2.996	3.307	3.999	3.072	4.661	4.26	6.551	5.006	5.85
6.812	6.443	6.455	4.008	3.393	3.945	4.825	4.1	5.969	5.288	4.943	4.981
5.387	5.199	6.174	2.719	4.336	3.567	3.57	5.245	5.261	4.299	4.303	6.071
5.039	4.792	5.252	4.279	4.064	3.859	4.872	3.853	3.191	5.594	6.25	5.549
6.503	5.269	6.311	4.251	3.468	5.213	4.64	4.196	5.134	4.169	6.885	5.334
4.532	5.158	5.827	2.639	4.578	3.347	5.282	5.452	6.075	4.652	4.852	4.25
5.29	4.398	6.461	3.603	3.1	4.97	2.702	3.62	4.475	3.866	5.11	4.576
5.837	4.488	5.52	3.762	3.141	3.28	3.705	4.557	3.771	6.168	4.685	4.801
5.734	5.785	4.438	3.035	3.639	3.244	4.941	4.825	5.362	6.758	4.224	4.436
5.777	5.941	5.785	3.607	3.764	3.424	3.039	5.088	4.344	3.381	5.509	5.045
5.592	4.041	5.894	2.936	3.892	4.631	4.489	4.073	4.833	6.137	5.526	5.759
4.849	5.404	5.672	4.467	2.424	3.232	5.098	3.071	5.214	4.114	6.337	5.396
4.786	5.089	6.023	4.176	3.916	4.873	4.624	3.644	5.177	4.19	4.72	5.011
5.883	4.244	5.806	3.976	4.659	2.97	3.732	5.105	3.854	4.839	5.313	4.7
3.247	4.961	6.055	2.209	3.977	4.807	3.363	3.932	4.595	5.538	7.396	4.866
5.809	5.204	5.162	4.723	3.643	4.814	3.795	4.651	4.994	6.547	6.403	5.645
5.959	6.017	6.111	3.452	2.978	3.628	4.268	4.541	5.442	4.397	4.485	4.958
4.959	4.895	3.725	3.51	3.178	3.278	4.52	3.283	4.932	4.137	5.312	4.262
5.247	5.297	4.559	4.302	3.276	3.632	4.509	4.231	5.245	4.471	5.076	6.294
6.351	5.959	4.587	3.27	3.235	3.709	3.334	5.425	5.165	4.369	4.281	5.362
4.683	5.029	5.663	3.074	3.841	2.883	4.055	4.793	5.15	5.731	5.217	4.583
5.188	5.964	5.84	3.765	4.191	2.952	3.717	3.528	3.87	5.517	5.127	4.997
3.929	6.772	5.349	2.907	2.553	3.411	3.418	3.903	3.771	5.132	4.408	5.331
4.101	4.378	4.704	3.783	2.98	3.954	5.145	4.045	3.808	4.458	3.659	5.582
6.359	5.694	4.97	4.117	4.044	4.574	5.283	5.046	4.771	5.204	6.349	5.606
5.9	5.499	5.085	3.692	3.895	3.551	5.982	3.665	5.632	5.326	4.399	6.472
4.615	6.319	4.561	3.973	4.954	4.727	3.902	5.513	5.035	4.403	5.594	5.055
5.076	5.654	5.533	3.493	4.445	3.114	4.146	5.855	5.248	5.907	4.911	5.514
4.973	4.192	4.496	3.875	2.94	3.394	3.698	5.789	4.186	5.885	7.285	5.432
5.016	4.755	4.537	3.505	3.025	3.614	5.435	3.584	4.406	5.046	6.407	4.435
6.013	5.899	6.351	3.606	3.812	4.644	3.959	4.005	3.874	4.671	5.88	4.695
5.837	5.444	4.424	3.236	5.537	3.408	3.422	6.29	4.748	4.767	5.679	4.725
5.163	6.35	5.766	3.666	3.338	3.144	4.587	4.153	4.355	4.374	4.202	4.621
3.259	4.966	5.308	3.115	3.437	4.647	4.069	3.304	4.112	4.801	4.937	4.741
6.022	3.759	5.643	3.449	3.451	3.393	3.585	3.957	5.165	4.891	4.213	6.205
4.47	6.326	5.307	4.7	3.841	4.508	4.764	3.352	4.983	4.949	5.4	5.5
4.898	5.689	5.365	3.2	4.645	4.16	2.763	4.156	4.757	5.133	4.801	5.689
5.526	4.171	5.868	3.015	4.194	3.892	3.363	3.448	5.973	6.946	6.167	5.504
5.339	4.673	5.551	2.888	3.739	3.113	5.07	3.766	5.176	4.049	4.659	5.498
6.195	4.994	4.286	3.748	3.007	4.107	3.892	3.325	4.648	5.42	4.736	6.55
5.786	4.963	5.201	4.534	5.393	3.051	3.76	5.782	5.828	4.136	6.459	5.72
6.044	5.092	4.628	2.295	3.774	4.519	4.352	3.624	3.47	6.346	5.26	4.669
5.813	4.925		4.236		5.075	4.591	4.728	4.391	6.053	5.623	6.039
4.204	5.728		3.037		3.318	6.593	4.621	4.458	4.933	4.592	5.467
5.177	4.775		2.248		4.305	3.282	3.86	3.686	6.058	4.101	5.227
	5.154		3.945		3.75	3.233	4.226		5.765	5.344	5.395
	4.962		3.498		3.771	3.92	5.182		5.052	4.47	6.541
	4.607		4.045		2.979	5.426	5.758		3.729	5.291	5.887
	4.997		3.498		3.753	4.032	4.509		4.954	4.292
	6.161		3.269		3.265	4.195	4.739		5.618	5.922
	5.816		4.162		5.335	4.205	5.064		5.669	6.26
	4.483		2.791		4.004	4.515	4.121		4.906	3.58
	5.114		2.758		3.771	5.399	5.327		7.344	4.344
	4.843		3.862		3.63	4.022	5.07		3.574	5.301
	5.649		3.655			4.155	5.451		7.076	4.326
	5.649		3.335			3.085	3.456		4.911	5.825
	5.538		3.835			4.842	4.138		6.823	4.076
	5.266		2.568			4.706	3.994		6.263	4.212
			3.282			4.02	4.523		6.154	4.442
			3.469			3.742	6.687		4.475	4.538
			2.927			4.847	5.111		4.97	4.715
			4.233			4.471	3.939		4.305	6.254
			2.698			3.883	4.721		5.787	5.103
			3.089			3.253	4.012		5.648	4.833
			3.6			3.234	3.34		5.625	5.167
			3.645			2.688	5.116		5.94	5.505
			4.155			3.569	4.394		6.155	4.474
			2.827			3.773	6.209		6.563	5.701
			2.692			4.577	4.602		5.041	5.516
			4.253			5.867	5.586		6.726	5.848
			3.435			2.142	4.078		5.782	4.812
			4.463			3.467	4.67		4.344	4.064
			3.44			3.081	4.818		5.262	4.557
			2.752			4.598	5.124		5.601	6.171
						3.254	4.112		5.565	6.093
						4.841	3.782		5.885	5.469
						4.47	5.254		5.859	5.524
						2.887	4.36		5.941	4.735
						4.033	4.652		5.244	5
						3.656	4.087		5.215	3.955
						4.228	6.103		5.883	6.101
						5.469	4.669		6.603	5.415
						4.546	4.43		5.942	6.027
						3.372	5.322		5.645	5.202
						4.925	4.977		6.073	5.515
						5.005	3.996		6.414	5.348
						4.828	4.365		6.579	6.004
						3.897	5.344		6.308	4.34
						5.676	4.489		4.963	5.418
						4.474	5.311		6.306	5.115
						4.909	3.859		4.73	5.84
						4.706	4.623		6.04	5.884
						5.164	4.402			5.688
						4.012	6.007			5.459
						5.689	5.881			4.552
						3.703	3.83			5.251
						4.039	5.343			5.384
						3.616	4.269
						4.017	6.432
						4.628	3.839
						4.807	3.204
						4.149	4.937
						4.193	3.977
						4.164	4.775
						4.31	3.592
						4.679	4.913
						5.091	4.307
						4.965	3.661
						5.872	5.001
							4.945
							4.678
							3.57
							6.159
							5.465
							4.218
							4.061
							4.611
							4.63
							3.725
							3.4

## Sheet: LatB
-ABA			ABA			ABA+Lat B			Lat B
WT	fim2-1	fim2-2	WT	fim2-1	fim2-2	WT	fim2-1	fim2-2	WT	fim2-1	fim2-2
6.262	3.895	5.073	4.155	3.468	4.104	2.49	4.964	3.211	4.432	4.938	4.074
4.864	4.734	5.863	3.101	5.109	3.116	2.53	4.013	4.237	3.107	3.627	4.216
5.337	6.282	6.753	4.974	3.736	3.395	3.972	3.875	4.923	4.391	3.083	4.124
6.156	5.992	6.147	4.927	5.344	4.979	2.893	3.18	2.774	4.669	4.305	3.512
5.761	4.789	4.785	2.273	3.333	3.043	2.631	3.555	4.685	4.763	4.663	5.005
5.979	6.075	4.544	4.065	4.768	3.517	2.733	4.05	2.79	4.106	4.712	5.314
6.073	6.562	4.53	3.615	5.512	3.627	2.17	4.351	5.455	3.811	4.253	4.139
5.72	6.786	5.49	2.745	3.429	3.968	2.752	3.916	3.119	4.175	4.276	3.967
5.188	4.254	4.531	4.363	3.94	3.633	2.285	4.066	2.784	4.658	3.906	4.273
5.621	5.25	4.237	2.291	4.125	3.766	3.506	4.959	3.05	4.377	3.69	3.986
4.773	5.102	5.466	3.824	4.246	4.341	2.693	3.564	4.792	3.999	4.57	3.577
5.356	7.765	5.811	4.389	3.022	3.571	2.764	3.681	3.065	3.742	4.258	3.454
3.957	4.988	5.358	4.141	4.558	3.89	3.123	2.478	4.586	3.088	4.606	4.902
4.635	4.175	5.611	3.065	4.348	4.138	3.168	4.106	2.944	4.454	4.519	3.446
5.736	4.611	4.104	2.586	4.731	4.769	2.384	4.493	3.843	4.325	5.133	3.889
4.534	6.739	6.474	3.763	4.296	3.886	2.535	3.249	4.716	3.216	4.632	4.97
5.891	6.498	4.474	4.123	3.165	4.548	2.406	3.146	3.327	3.506	3.159	3.854
5.344	5.729	3.281	3.93	3.518	4.345	3.323	2.947	4.675	3.971	4.476	3.946
5.565	5.49	5.881	4.16	5.197	3.694	4.107	3.484	2.867	4.841	3.727	3.689
5.242	5.329	4.782	3.136	2.885	3.708	2.691	4.526	3.405	3.438	4.011	3.901
6.106	5.484	3.643	2.923	5.351	3.974	3.445	3.395	2.727	3.957	3.904	4.898
5.847	5.044	4.415	3.229	3.694	3.41	3.256	3.334	4.056	3.723	4.407	3.668
5.806	4.445	5.484	4.69	4.249	4.049	2.909	3.382	3.121	4.189	5.394	4.488
5.176	5.42	6.492	4.88	3.062	4.797	3.257	3.252	4.386	3.392	3.731	3.464
5.296	5.448	5.761	2.754	3.724	5.132	2.917	3.43	3.365	4.629	4.207	3.862
5.289	4.734	6.705	2.486	2.718	3.126	3.471	3.078	3.719	3.144	5.011	3.782
5.6	6.542	5.129	4.417	4.058	4.55	2.427	2.123	3.348	3.964	3.889	3.819
5.335	4.586	4.848	3.793	5.281	3.225	2.099	2.752	2.756	4.592	4.431	3.357
5.09	6.202	5.859	4.619	2.831	3.91	2.586	4.477	3.517	3.532	5.635	4.536
4.482	5.873	5.092	4.923	4.105	4.369	2.378	2.142	3.445	3.839	3.164	3.203
4.694	4.658	5.956	3.4	3.259	4.309	2.104	4.182	4.039	3.915	4.363	5.169
4.952	5.514	4.445	4.214	4.741	4.789	2.552	4.228	2.786	3.74	4.175	3.792
4.784	4.264	5.918	3.582	4.9	4.028	3.481	4.035	2.789	3.602	4.525	3.842
6.209	5.892	5.547	4.289	2.952	3.864	3.884	4.583	3.633	4.112	4.004	3.395
6.132	4.456	5.554	3.054	3.551	3.977	3.157	4.545	2.298	3.813	4.351	3.845
5.418	4.374	6.124	3.841	4.7	3.316	2.846	3.372	3.512	3.384	5.279	4.201
5.663	3.747	5.076	4.819	3.872	3.536	3.356	3.367	2.739	4.296	3.502	3.477
4.451	5.207	4.835	2.996	3.307	3.999	2.796	3.835	3.461	3.806	3.181	4.141
6.812	6.443	6.455	4.008	3.393	3.945	2.454	3.611	3.77	4.608	4.389	3.368
5.387	5.199	6.174	2.719	4.336	3.567	2.811	2.702	4.208	2.738	4.613	5.056
5.039	4.792	5.252	4.279	4.064	3.859	2.677	4.504	3.654	3.631	3.814	3.668
6.503	5.269	6.311	4.251	3.468	5.213	3.518	3.984	3.682	3.933	4.277	3.687
4.532	5.158	5.827	2.639	4.578	3.347	2.259	3.658	3.428	3.559	5.17	4.173
5.29	4.398	6.461	3.603	3.1	4.97	2.191	4.814	3.147	2.948	5.015	4.462
5.837	4.488	5.52	3.762	3.141	3.28	2.885	4.797	3.652	2.295	4.964	4.351
5.734	5.785	4.438	3.035	3.639	3.244	3.698	3.274	4.294	2.925	3.377	3.583
5.777	5.941	5.785	3.607	3.764	3.424	2.533	2.499	2.998	3.408	4.921	4.093
5.592	4.041	5.894	2.936	3.892	4.631	2.021	3.803	2.943	4.149	3.776	3.819
4.849	5.404	5.672	4.467	2.424	3.232	3.398	4.64	4.532	3.379	4.849	3.499
4.786	5.089	6.023	4.176	3.916	4.873	2.054	2.936	2.304	3.045	4.686	3.928
5.883	4.244	5.806	3.976	4.659	2.97	2.918	3.078	4.774	3.986	3.623	3.795
3.247	4.961	6.055	2.209	3.977	4.807	3.413	3.9	3.534	3.842	3.902	3.786
5.809	5.204	5.162	4.723	3.643	4.814	3.001	3.174	2.928	4.334	3.61	3.515
5.959	6.017	6.111	3.452	2.978	3.628	3.531	3.844	3.733	4.112	3.577	4.215
4.959	4.895	3.725	3.51	3.178	3.278	2.855	4.296	2.662	4.17	3.369	4.33
5.247	5.297	4.559	4.302	3.276	3.632	2.974	2.665	3.287	4.232	3.794	3.263
6.351	5.959	4.587	3.27	3.235	3.709	3.529	2.614	5.487	4.108	3.77	3.724
4.683	5.029	5.663	3.074	3.841	2.883	3.268	4.567	3.067	4.065	3.354	4.532
5.188	5.964	5.84	3.765	4.191	2.952	3.884	3.518	4.03	3.34	4.004	3.787
3.929	6.772	5.349	2.907	2.553	3.411	3.586	3.331	3.872	2.705	4.803	4.841
4.101	4.378	4.704	3.783	2.98	3.954	3.736	2.868	2.994	3.363	3.741	4.519
6.359	5.694	4.97	4.117	4.044	4.574	2.464	3.989	3.594	4.425	3.296	5.508
5.9	5.499	5.085	3.692	3.895	3.551	2.881	3.84	2.449	3.003	3.75	4.521
4.615	6.319	4.561	3.973	4.954	4.727	2.896	3.946	2.397	4.4	3.512	4.242
5.076	5.654	5.533	3.493	4.445	3.114	3.22	3.693	3.145	2.553	4.486	3.026
4.973	4.192	4.496	3.875	2.94	3.394	2.79	4.523	5.53	4.57	3.566	4.933
5.016	4.755	4.537	3.505	3.025	3.614	2.421	3.527	3.678	3.621	3.321	4.23
6.013	5.899	6.351	3.606	3.812	4.644	3.128	3.529	4.176	3.633	3.829	4.056
5.837	5.444	4.424	3.236	5.537	3.408	2.697	2.942	3.983	3.481	3.335	3.08
5.163	6.35	5.766	3.666	3.338	3.144	2.53	2.979	3.83	2.872	4.076	4.065
3.259	4.966	5.308	3.115	3.437	4.647	2.959	3.483	3.67	4.474	3.703	3.641
6.022	3.759	5.643	3.449	3.451	3.393	3.611	3.981	3.057	3.028	3.293	4.557
4.47	6.326	5.307	4.7	3.841	4.508	3.091	3.497	3.537	3.463	4.258	3.218
4.898	5.689	5.365	3.2	4.645	4.16	3.576	4.467	4.419	4.9	3.813	3.654
5.526	4.171	5.868	3.015	4.194	3.892	3.885	3.988	3.352	4.183	3.801	3.664
5.339	4.673	5.551	2.888	3.739	3.113	2.581	3.692	3.72	2.661	4.608	4.381
6.195	4.994	4.286	3.748	3.007	4.107	3.26	3.012	3.58	3.646	4.171	3.897
5.786	4.963	5.201	4.534	5.393	3.051	3.328	4.256	4.382	3.015	3.629	5.19
6.044	5.092	4.628	2.295	3.774	4.519	3.343	2.708	3.561	4.638	4.424	4.778
5.813	4.925		4.236		5.075	2.412	3.033	3.431	3.991	3.902	4.471
4.204	5.728		3.037		3.318	2.622	3.143	2.374	3.476	3.275	4.609
5.177	4.775		2.248		4.305	2.443	2.804	3.284	4.253	4.963	3.744
	5.154		3.945		3.75	2.558	4.341	5.032	3.937	3.444	3.392
	4.962		3.498		3.771	3.302	4.314	2.677	2.836	3.227	3.948
	4.607		4.045		2.979	2.87	4	4.284	3.016	4.857	4.502
	4.997		3.498		3.753	3.059	4.691	3.936	2.721	3.587	3.408
	6.161		3.269		3.265	3.19	4.315	3.992	4.521	4.22	3.874
	5.816		4.162		5.335	3.51	2.413	2.359	2.858	3.93	3.591
	4.483		2.791		4.004	3.245	3.961	4.318	4.363	4.661	4.107
	5.114		2.758		3.771	3.245	3.486	3.355	4.095	4.292	4.512
	4.843		3.862		3.63	3.633	4.25	3.674	3.526	3.235	3.39
	5.649		3.655			2.903	3.973	2.85		3.9	4.267
	5.649		3.335			3.396	3.126	3.846		4.07	4.021
	5.538		3.835			3.341	2.94	3.549		4.776	4.135
	5.266		2.568			3.405	3.913	4.089		4.124	3.416
			3.282			2.63	3.921	3.007		3.895	5.54
			3.469			2.705	4.47	3.202		4.036	4.606
			2.927			3.397	3.881	3.742		3.954	4.304
			4.233			3.482	3.015	3.914		3.239	3.879
			2.698			2.549	2.813	3.056		3.923	4.059
			3.089			3.275	4.435	3.165		3.413	3.537
			3.6			3.462	3.62	3.62		4.126
			3.645			2.155	4.227	3.541		3.594
			4.155			2.105	3.06	3.885
			2.827			3.001		4.067
			2.692			3.923		3.067
			4.253			3.633		3.64
			3.435			3.631		3.231
			4.463			2.938		2.851
			3.44			2.659		4.275
			2.752			4.119		4.3
						3.076		3.638
						3.54		4.541
						3.634		4.177
						2.477		3.568
						2.166		3.166
						2.906		3.077
						2.73		3.7
						3.591		2.149
						2.499		3.476
						2.324		4.019
						3.219		2.898
						3.671		4.268
						2.786		3.904
						3.443		2.668
						2.841		3.628
						3.164		3.2
						3.524		2.741
						3.126		4.015
						2.345		4.174
						2.577		3.578
						3.059		4.81
						3.575		3.476
						3.239		3.42
						3.539		4.366
						4.56		4.387
						3.309		3.752
						4.277		3.594
						2.703		2.988
						3.206		3.353
						2.691		3.531
						3.218		3.628
						3.397		2.541
						2.526		2.966
						2.937		5.029
						3.237		3.254
						3.177		2.356
						3.198
						3.088
						2.873
						2.177
						3.677

## Sheet: Jas
-ABA			ABA			ABA+Jas			Jas
WT	fim2-1	fim2-2	WT	fim2-1	fim2-2	WT	fim2-1	fim2-2	WT	fim2-1	fim2-2
6.262	3.895	5.073	4.155	3.468	4.104	4.296	3.554	4.653	5.73	4.515	5.989
4.864	4.734	5.863	3.101	5.109	3.116	3.753	4.531	3.383	5.086	6.871	5.988
5.337	6.282	6.753	4.974	3.736	3.395	3.472	3.873	5.421	4.321	7.358	5.384
6.156	5.992	6.147	4.927	5.344	4.979	3.549	3.838	3.654	6.287	6.476	5.235
5.761	4.789	4.785	2.273	3.333	3.043	3.672	3.792	5.11	6.351	5.829	4.964
5.979	6.075	4.544	4.065	4.768	3.517	5.714	5.208	4.753	6.255	7.226	5.726
6.073	6.562	4.53	3.615	5.512	3.627	5.158	5.039	5.236	5.041	6.814	6.184
5.72	6.786	5.49	2.745	3.429	3.968	3.521	4.826	4.079	5.637	7.75	5.588
5.188	4.254	4.531	4.363	3.94	3.633	3.689	4.531	3.918	4.979	6.603	5.171
5.621	5.25	4.237	2.291	4.125	3.766	4.53	4.497	4.917	5.584	7.761	5.442
4.773	5.102	5.466	3.824	4.246	4.341	3.231	4.348	4.119	5.972	6.334	6.175
5.356	7.765	5.811	4.389	3.022	3.571	3.796	3.492	3.505	6.359	5.935	4.388
3.957	4.988	5.358	4.141	4.558	3.89	4.347	3.968	4.323	5.835	5.376	5.672
4.635	4.175	5.611	3.065	4.348	4.138	4.086	4.183	5.361	6.164	6.057	6.02
5.736	4.611	4.104	2.586	4.731	4.769	3.824	5.045	4.398	5.586	6.898	5.862
4.534	6.739	6.474	3.763	4.296	3.886	3.736	5.361	3.386	5.055	5.44	5.473
5.891	6.498	4.474	4.123	3.165	4.548	4.706	3.367	4.147	6.446	6.057	6.201
5.344	5.729	3.281	3.93	3.518	4.345	3.199	3.106	4.805	6.607	7.422	5.869
5.565	5.49	5.881	4.16	5.197	3.694	3.257	5.021	4.475	4.7	6.599	5.511
5.242	5.329	4.782	3.136	2.885	3.708	4.212	3.672	4.102	7.287	6.422	6.695
6.106	5.484	3.643	2.923	5.351	3.974	3.015	5.58	5.688	5.914	4.053	5.697
5.847	5.044	4.415	3.229	3.694	3.41	4.739	3.961	4.563	6.06	5.016	4.998
5.806	4.445	5.484	4.69	4.249	4.049	3.928	4.697	4.48	6.217	6.68	6.269
5.176	5.42	6.492	4.88	3.062	4.797	4.078	4.212	5.837	6.106	5.409	5.489
5.296	5.448	5.761	2.754	3.724	5.132	3.18	3.733	5.72	5.594	6.71	5.603
5.289	4.734	6.705	2.486	2.718	3.126	5.243	4.736	3.86	6.58	6.426	5.577
5.6	6.542	5.129	4.417	4.058	4.55	4.211	4.575	4.097	6.624	5.736	5.344
5.335	4.586	4.848	3.793	5.281	3.225	5.292	4.254	4.79	7.073	5.08	6.492
5.09	6.202	5.859	4.619	2.831	3.91	4.976	5.203	4.99	5.441	5.457	5.129
4.482	5.873	5.092	4.923	4.105	4.369	5.927	4.342	3.606	5.614	6.096	5.621
4.694	4.658	5.956	3.4	3.259	4.309	4.583	5.07	5.329	5.778	5.418	5.856
4.952	5.514	4.445	4.214	4.741	4.789	3.712	4.887	5.186	5.963	6.37	6.233
4.784	4.264	5.918	3.582	4.9	4.028	2.42	4.034	5.466	5.771	5.744	5.623
6.209	5.892	5.547	4.289	2.952	3.864	4.886	4.56	4.309	5.98	6.302	5.611
6.132	4.456	5.554	3.054	3.551	3.977	3.691	5.059	5.665	6.027	4.55	4.909
5.418	4.374	6.124	3.841	4.7	3.316	3.815	3.399	5.219	5.723	6.453	5.138
5.663	3.747	5.076	4.819	3.872	3.536	4.466	3.225	4.787	6.046	6.129	4.994
4.451	5.207	4.835	2.996	3.307	3.999	2.545	4.732	4.098	5.21	5.564	4.656
6.812	6.443	6.455	4.008	3.393	3.945	3.268	4.832	3.922	6.687	7.1	6.451
5.387	5.199	6.174	2.719	4.336	3.567	3.719	5.042	4.582	5.286	5.462	5.835
5.039	4.792	5.252	4.279	4.064	3.859	3.858	4.872	3.807	6.683	5.937	4.932
6.503	5.269	6.311	4.251	3.468	5.213	5.422	4.146	3.606	4.847	5.779	4.986
4.532	5.158	5.827	2.639	4.578	3.347	3.494	4.657	4.072	5.432	6.063	5.744
5.29	4.398	6.461	3.603	3.1	4.97	4.85	3.467	3.971	4.496	5.904	5.429
5.837	4.488	5.52	3.762	3.141	3.28	5.229	3.678	3.292	7.089	6.453	5.563
5.734	5.785	4.438	3.035	3.639	3.244	4.368	5.792	3.184	5.035	6.076	5.103
5.777	5.941	5.785	3.607	3.764	3.424	3.012	5.68	4.2	6.286	5.285	4.687
5.592	4.041	5.894	2.936	3.892	4.631	3.321	5.136	4.448	5.661	7.302	5.108
4.849	5.404	5.672	4.467	2.424	3.232	2.769	3.944	3.834	4.631	4.321	5.089
4.786	5.089	6.023	4.176	3.916	4.873	3.595	5.681	4.499	5.629	5.642	5.842
5.883	4.244	5.806	3.976	4.659	2.97	4.846	5.726	4.34	5.825	4.489	6.635
3.247	4.961	6.055	2.209	3.977	4.807	4.625	5.341	4.641	5.843	4.673	5.294
5.809	5.204	5.162	4.723	3.643	4.814	3.692	5.465	4.843	5.421	5.231	5.614
5.959	6.017	6.111	3.452	2.978	3.628	3.837	4.794	3.323	5.483	4.352	5.578
4.959	4.895	3.725	3.51	3.178	3.278	4.515	4.729	4.885	4.908	5.109	5.135
5.247	5.297	4.559	4.302	3.276	3.632	4.726	4.142	3.877	5.908	4.582	4.648
6.351	5.959	4.587	3.27	3.235	3.709	3.915	3.762	4.878	5.888	5.932	6.124
4.683	5.029	5.663	3.074	3.841	2.883	4.653	4.086	5.162	5.694	4.299	6.496
5.188	5.964	5.84	3.765	4.191	2.952	4.881	4.917	4.401	6.023	4.882	6.149
3.929	6.772	5.349	2.907	2.553	3.411	3.764	4.228	4.883	5.123	4.726	6.294
4.101	4.378	4.704	3.783	2.98	3.954	5.478	4.6	4.79	5.354	5.394	4.774
6.359	5.694	4.97	4.117	4.044	4.574	4.005	5.294	4.844	4.607	5.304	6.554
5.9	5.499	5.085	3.692	3.895	3.551	4.778	4.452	5.646	6.089	5.376	4.941
4.615	6.319	4.561	3.973	4.954	4.727	4.952	4.237	3.817	5.823	6.351	6.267
5.076	5.654	5.533	3.493	4.445	3.114	4.762	5.219	3.881	5.434	6.467	6.063
4.973	4.192	4.496	3.875	2.94	3.394	4.808	5.136	3.49	5.519	5.089	5.023
5.016	4.755	4.537	3.505	3.025	3.614	5.176	5.732	4.729	6.111	5.376	5.967
6.013	5.899	6.351	3.606	3.812	4.644	3.905	5.166	5.486	7.069	4.266	6.194
5.837	5.444	4.424	3.236	5.537	3.408	3.947	5.667	5.905	4.163	6.768	6.702
5.163	6.35	5.766	3.666	3.338	3.144	4.54	5.291	4.9	5.753	4.327	6.619
3.259	4.966	5.308	3.115	3.437	4.647	5.294	5.956	2.851	6.092	5.656	6.141
6.022	3.759	5.643	3.449	3.451	3.393	3.862	4.434	3.671	4.9	5.505	5.221
4.47	6.326	5.307	4.7	3.841	4.508	4.691	5.476	3.511	5.165	4.923	6.036
4.898	5.689	5.365	3.2	4.645	4.16		3.363	4.401	5.719	5.411	5.196
5.526	4.171	5.868	3.015	4.194	3.892		4.908	4.765	5.602	6.327	6.156
5.339	4.673	5.551	2.888	3.739	3.113		4.477	3.716	6.596	5.6	6.215
6.195	4.994	4.286	3.748	3.007	4.107		4.651	3.882	5.84	4.39	4.876
5.786	4.963	5.201	4.534	5.393	3.051		5.891	4.907	5.879	5.568	5.631
6.044	5.092	4.628	2.295	3.774	4.519		5.517	4.853	6.049	6.285	5.275
5.813	4.925		4.236		5.075		4.065	3.165	4.82	5.618	5.458
4.204	5.728		3.037		3.318		4.461	4.247	5.145	6.018	5.232
5.177	4.775		2.248		4.305		3.502	4.138	5.668	6.575	5.279
	5.154		3.945		3.75		5.215	4.888	6.491	4.979	6.406
5.3354	4.962		3.498		3.771		4.001	5.507	5.677	5.592	5.334
	4.607		4.045		2.979		4.653	5.627	7.842	4.995	5.811
1.17367	4.997		3.498		3.753		5.423	4.409	4.951	5.877	5.127
0.911646	6.161		3.269		3.265		4.646	3.551	5.467	6.512	5.392
1.0003	5.816		4.162		5.335		4.396	4.935	5.502	5.838	6.136
1.1538	4.483		2.791		4.004		4.451	5.039	4.967	6.24	5.403
1.07977	5.114		2.758		3.771		5.66	5.4	4.817	4.989	5.867
1.12063	4.843		3.862		3.63		3.306	4.826	5.035	4.561	6.812
1.13825	5.649		3.655				4.695	4.854	5.359	6.547	5.505
1.07208	5.649		3.335				4.992	4.988	6.131	4.944	4.804
0.972373	5.538		3.835				4.903	4.011	5.941	6.503	5.94
1.05353	5.266		2.568				4.789	4.988	6.227	5.008	5.908
0.89459			3.282				3.645	4.906	5.957	5.082	5.042
1.00386			3.469				4.393	3.709	7.023	4.896	5.462
0.74165			2.927				4.025	4.703	5.959	5.404	5.783
0.868725			4.233				5.072	4.844	5.259	5.6	5.203
1.07508			2.698				3.723	5.686	6.089	5.403	4.898
0.849795			3.089				3.965	5.423	5.66	3.926	5.095
1.10413			3.6				4.949	5.983	4.653	6.231	6.443
1.00161			3.645				5.325	3.672	5.217	5.6	4.872
1.04303			4.155				4.526		4.686	6.228	6.012
0.982494			2.827				4.994		6.198	4.355	6.385
1.14443			2.692				4.865		5.573	6.579	5.698
1.09589			4.253				4.733		5.11	5.029	5.15
1.0882			3.435				3.495			4.805	5.694
0.970124			4.463				3.495			4.545	6.371
0.992615			3.44							6.398	4.742
0.991303			2.752							5.033	5.419
1.04959										5.968	5.306
0.999925										4.591	4.813
0.954005										6.145	5.725
0.840049											4.868
0.879784											4.919
0.92814											5.007
0.896652											6.232
1.16374											4.921
1.1493											6.093
1.01548											5.387
1.0614											5.787
0.834239											6.823
1.27675											4.909
1.00967											5.845
0.944446											4.861
1.21884											5.63
0.84942											5.714
0.99149											6.162
1.09401											6.901
1.07471
1.08277
1.04809
0.908835
0.897027
1.10263
0.608576
1.08877
1.11688
0.929452
0.983431
1.19035
0.877722
0.972373
0.736402
0.768639
1.19185
1.10582
0.864977
0.951381
0.932076
0.940135
1.127
1.09401
0.967687
0.610826
1.12869
0.8378
0.918019
1.03572
1.00067
1.16111
1.08445
1.13281
1.08951
0.787944
0.970311

## Sheet: ABA(OE)
0				30				60				90
WT	fim2-1	fim2-2	FIM2 OE	WT	fim2-1	fim2-2	FIM2 OE	WT	fim2-1	fim2-2	FIM2 OE	WT	fim2-1	fim2-2	FIM2 OE
6.671	7.265	5.651	7.982	5.301	3.708	3.798	3.765	2.499	3.95	5.412	4.859	3.868	3.119	3.602	3.026
6.988	6.337	4.777	6.338	3.509	3.137	4.458	5.539	4.167	4.872	3.839	5.006	2.25	3.068	3.994	4.265
5.984	6.403	6.757	5.544	4.78	4.657	4.817	3.628	3.397	4.136	2.874	4.234	2.761	3.826	2.82	4.15
5.906	5.649	6.432	5.569	3.191	5.187	5.254	5.474	2.864	5.036	3.203	3.221	2.945	3.664	3.868	2.638
6.298	5.568	6.075	6.918	4.106	4.174	4.92	2.816	3.231	3.062	4.099	4.072	2.92	3.631	2.975	4.223
4.236	7.228	7.221	5.946	3.761	4.547	3.494	4.709	3.279	3.135	3.566	4.326	3.951	3.563	3.309	2.887
4.725	6.629	6.186	4.963	3.687	3.69	4.174	4.352	3.072	4.091	5.156	3.777	2.911	3.466	4.609	2.365
5.362	6.259	8.2	4.918	3.773	3.429	4.633	4.804	3.773	2.765	3.387	3.526	2.487	2.537	3.135	3.239
5.393	5.579	5.291	5.761	3.402	3.388	4.764	4.399	5.152	4.96	4.612	2.826	1.609	3.765	2.58	2.768
6.791	6.371	5.603	6.412	2.966	4.784	4.009	3.498	2.743	4.738	4.713	4.216	3.054	3.33	2.175	3.759
4.426	5.445	4.534	5.41	4.538	4.27	3.616	4.827	3.473	3.872	4.719	3.899	4.797	3.921	4.279	4.785
4.407	4.886	4.997	7.33	3.153	4.482	4.086	4.049	2.712	4.602	2.973	2.829	2.783	4.861	3.678	1.461
5.814	5.783	5.753	5.891	3.025	3.197	4.012	3.853	4.236	3.606	4.401	3.294	2.896	4.114	3.703	2.292
5.644	5.478	5.653	6.251	3.026	5.698	4.451	3.333	3.076	5.309	4.419	3.1	2.843	4.227	2.273	3.473
4.338	6.224	5.584	5.798	3.704	4.786	5.383	3.776	2.902	5.148	3.887	4.366	2.774	3.547	4.546	3.096
6.076	4.879	7.112	4.754	3.537	5.016	4.466	5.446	3.744	5.067	2.981	5.188	3.487	3.96	3.603	2.826
5.234	6.134	4.041	4.993	3.554	4.74	4.86	4.583	3.63	4.524	3.419	4.173	2.681	3.699	2.929	3.294
5.627	5.679	5.219	7.778	3.988	4.357	4.711	5.405	4.669	4.849	3.816	4.835	3.731	3.034	4.212	2.294
6.017	4.485	6.59	5.129	4.763	4.188	4.738	4.723	2.94	4.289	4.144	4.818	4.886	4.197	3.436	2.788
4.244	6.081	5.066	7.014	5.853	6.014	4.275	4.994	4.846	3.22	3.119	3.549	3.299	3.382	3.16	1.838
5.862	5.647	4.47	6.047	3.695	3.88	5.03	4.398	3.918	5.828	3.332	2.438	2.94	4.612	4.444	2.965
4.104	5.88	5.196	6.934	4.058	5.204	3.999	4.302	3.913	4.279	3.667	2.821	2.408	4.32	3.84	3.357
6.221	5.356	5.998	4.566	3.982	3.959	4.639	4.473	4.684	4.677	4.358	3.596	3.628	4.614	3.936	3.15
5.252	5.237	6.49	6.512	3.804	4.087	5.042	5.067	2.977	4.168	3.892	2.416	3.373	4.224	2.661	2.415
5.953	4.91	6.172	5.638	4.222	3.723	4.377	4.045	4.247	4.442	4.986	3.377	4.668	3.509	3.658	3.793
6.857	5.483	4.791	5.403	4.212	5.397	4.781	4.037	3.67	2.761	4.579	3.927	3.4	3.423	3.216	2.301
4.099	6.301	6.491	5.883	3.519	3.969	3.918	3	4.523	4.434	4.93	3.746	3.284	4.884	2.995	3.775
5.778	6.182	4.998	4.31	4.241	4.344	5.035	5.87	5.132	3.66	2.954	2.789	3.159	4.238	2.505	4.399
6.906	6.186	6.084	5.019	2.821	5.293	3.847	3.52	4.324	3.986	3.315	4.573	2.33	3.913	3.906	2.287
6.614	7.076	5.9	6.667	3.02	5.702	4.783	3.08	3.739	3.388	4.462	3.652	3.869	3.252	2.717	2.985
4.604	6.085	6.576	4.611	3.239	4.809	4.256	4.679	3.464	3.8	3.347	3.457	1.78	4.084	4.01	4.072
5.592	5.517	4.294	6.438	4.216	5.404	5.136	5.322	3.522	2.665	3.353	4.071	2.666	3.646	3.732	2.976
7.873	5.385	7.217	6.148	3.079	4.448	3.534	4.174	4.741	2.544	4.816	3.323	3.698	2.175	3.653	2.531
4.389	5.192	6.482	6.925	3.636	4.523	5.241	2.898	3.055	3.289	3.705	2.973	4.227	3.401	2.915	2.907
5.478	6.491	6.68	6.148	4.111	5.747	4.478	4.674	3.357	4.108	3.151	4.03	2.821	3.216	3.009	2.167
8.11	6.133	5.618	5.19	2.833	4.908	5.139	3.157	2.589	4.243	3.438	4.116	3.083	3.283	2.932	2.964
4.907	6.421	5.997	5.623	4.914	4.635	4.936	4.19	4.034	5.416	5.292	3.24	4.162	3.74	2.719	3.139
5.529	5.545	6.122	5.353	5.096	4.444	4.559	3.231	2.963	3.046	4.369	3.641	4.527	4.485	4.588	2.26
6.668	5.582	5.068	6.423	3.306	4.466	4.702	4.317	3.375	3.731	4.731	2.838	2.892	4.152	4.167	1.989
5.603	4.347	4.093	5.835	3.84	4.49	4.608	3.218	2.783	3.197	3.766	4.34	3.499	4.813	3.14	3.3
7.37	6.122	4.389	5.214	4.729	4.553	5.353	3.073	4.443	4.055	5.197	3.146	2.388	3.447	2.733	2.658
4.954	5.548	6.119	5.624	2.971	4.798	5.16	3.995	3.402	3.457	4.873	4.355	3.566	2.935	3.289	2.478
6.765	5.647	4.629	5.155	4.427	4.564	4.64	2.937	3.372	3.553	3.736	4.64	4.441	2.885	4.719	2.887
7.577	4.412	5.449	6.811	4.307	3.894	4.436	4.402	3.326	3.91	2.746	3.374	2.833	3.168	3.328	3.458
5.759	5.584	5.435	6.988	4.688	5.463	5.149	3.508	3.036	2.937	2.78	2.726	4.419	4.164	3.467	3.542
5.52	4.587	5.973	6.986	3.814	3.673	4.56	4.87	3.037	4.828	4.256	3.535	3.035	4.595	4.368	3.698
5.809	6.758	7.37	6.746	4.21	4.681	5.617	2.798	4.479	4.645	3.708	3.478	3.189	3.241	3.64	2.822
5.149	5.324	4.769	4.175	3.84	4.678	4.802	3.352	2.772	3.872	4.893	3.165	3.913	2.889	3.94	2.297
8.201	5.549	6.215	5.602	4.971	4.881	5.23	3.791	3.103	3.845	3.88	3.868	4.731	1.892	4.364	4.414
5.901	5.281	5.37	5.357	3.558	4.992	3.843	3.019	4.141	3.108	2.842	2.698	2.134	4.599	3.697	2.903
5.416	6.272	4.439	5.009	4.417	3.253	4.758	3.637	4.26	3.853	3.733	3.349	2.831	2.433	3.335	3.357
5.819	5.031	3.943	7.206	4.298	5.719	5.368	3.884	4.341	4.941	3.485	2.995	2.772	2.979	3.659	2.462
6.843	5.357	5.576	4.643	4.338	5.01	5.83	3.985	4.813	2.177	3.028	2.911	4.013	3.46	3.985	3.171
4.993	5.588	6.467	6.468	3.692	5.182	3.547	4.305	4.378	5.532	5.108	3.975	4.412	4.011	3.235	2.599
5.944	5.278	4.906	4.708	3.774	4.746	4.418	3.608	3.082	2.955	3.813	4.037	3.239	4.264	3.614	1.977
6.054	6.617	4.211	5.564	3.504	5.832	4.167	4.331	2.906	4.405	4.399	3.703	3.775	3.192	4.222	1.899
6.617	6.153	5.411	5.544	2.697	4.839	5.289	3.761	4.831	3.598	5.147	3.895	1.568	2.874	3.525	3.155
4.283	5.538	4.342	6.312	4.425	5.76	4.093	2.822	3.315	3.881	4.077	1.894	2.69	3.097	3.722	2.065
5.069	6.231	5.039	6.886	4.52	4.538	5.485	3.213	3.284	5.793	3.979	2.503	2.037	2.882	3.576	1.625
6.188	6.109	5.797	5.499	3.992	4.158	4.527	5.765	3.347	4.079	3.165	3.752	2.437	2.538	4.035	2.161
5.451	6.005	5.201	5.766	3.25	4.858	5.895	3.793	4.952	3.75	3.632	2.668	3.053	2.932	2.88	2.715
7.384	5.367	5.504	6.871	4.692	3.789	4.827	5.305	3.241	4.165	4.655	2.831	2.874	3.47	4.346	3.152
5.316	5.306	7.93	5.404	4.332	4.701	4.335	3.846	2.953	4.135	3.635	3.488	3.403	3.578	2.777	2.91
6.044	3.91	5.434	4.295	4.808	4.284	4.401	3.246	5.382	3.763	3.959	3.326	3.304	3.97	3.991	4.087
6.998	6.374	4.127	6.636	3.392	4.824	4.184	4.478	2.673	4.468	4.283	2.423	3.712	3.785	3.392	3.025
4.199	6.443	5.889	5.605	5.265	4.424	5.085	3.45	4.129	3.828	3.15	3.665	1.847	4.735	3.698	4.996
6.236	6.563	5.703	6.232	5.194	4.763	5.702	2.946	2.806	3.354	3.929	3.878	2.781	3.497	4.999	3.664
4.887	6.685	5.99	5.703	3.116	3.484	4.489	5.417	4.02	4.757	3.702	2.343	3.123	2.827	3.496	3.306
5.681	4.46	5.465	6.114	3.923	4.716	4.485	4.406	3.852	3.575	3.299	3.491	3.718	2.623	3.785	3.323
5.995	4.044	6.205	5.991	5.506	4.906	5.446	4.128	3.198	4.521	3.989	4.28	1.996	3.725	3.998	4.096
5.383	5.235	4.663	5.089	3.879	5.052	4.975	4.21	4.741	2.461	5.06	3.041	2.279	3.992	3.994	2.368
5.042	5.617	4.638	6.169	4.477	3.876	4.007	4.892	3.219	3.925	4.146	3.076	2.856	2.739	3.577	2.319
8.244	5.956	5.954	4.318	3.936	5.219	5.528	3.912	5.228	4.408	4.513	4.293	2.754	3.518	3.533	2.738
6.412	6.333	5.708	4.976	4.769	5.057	4.669	3.988	3.28	2.182	3.603	3.744	3.79	3.34	3.848	3.336
5.583	5.044	6.16	7.063	5.876	4.509	4.051	4.747	2.882	4.002	3.927	3.407	1.783	3.682	3.196	2.117
4.971	7.014	4.207	5.298	4.895	5.345	5.014	4.305	3.25	3.572	3.029	2.496	3.253	2.614	3.384	3.472
4.807	6.467	5.507	5.259	4.701	6.047	3.73	3.611	3.468	3.72	5.036	3.014	3.465	3.447	3.12
4.902	5.8	6.017	4.921	4.157	5.023	4.373	3.508	4.79	4.174	4.217	3.303	2.532	3.017	2.634
6.587	7.159	7.231	5.564	4.191	4.782	3.905	4.806	3.39	3.993	4.205	3.142	3.463	1.989	3.86
6.353	6.712	6.69	4.109	4.045	5.952	4.016	5.233	4.546	2.664	3.591	3.584	2.746	4.276	3.551
6.557	4.047	5.735	5.137	5.03	4.212	4.189	3.422	2.492	2.97	4.247	3.057	3.187	3.718	3.557
4.843	5.652	4.342	6.731	3.857	5.237	3.466	4.814	2.571	4.376	4.908	4.335	2.878	3.186	2.575
6.418	5.493	4.243	5.013	3.451	4.891	4.443	2.869	3.278	4.216	4.948	3.278	1.825	3.064	4.673
5.662	5.226	7.461	4.533	4.984	3.844	4.307	3.838	2.703	3.762	2.939	4.341	3.074	3.356	3.68
6.341	4.537	5.648	4.992	4.314	4.288	3.626	5.256	3.164	3.81	4.767	4.308	3.799	3.941	3.549
4.96	6.124	4.925	4.892	4.3	5.56	5.088	3.364	3.267	5.066	4.249	2.175	2.579	3.076	2.841
4.638	4.152	5.112	4.865	4.668	4.433	3.544	5.016	3.163	3.859	4.367	3.835	2.613	4.679	4.552
5.296	4.981	5.385	4.711	4.306	4.305	3.652	2.712	2.399	4.145	4.232	2.907	4.453	3.46	3.298
5.582	7.022	5.383	4.771	3.597	4.74	4.379	4.459	3.602	3.648	3.571	4.093	2.802	4.831	2.986
4.727	4.136	5.734	5.378	4.411	3.904	4.22	4.192	3.496	3.745	3.735	3.444	2.749	2.723	4.244
5.638	4.569	4.599	5.228	3.33	5.481	4.311	5.247	3.299	3.982	3.722	3.627	3.039	3.366	3.177
4.588	4.146	7.071	4.532	4.879	4.018	3.772	3.073	3.382	2.823	4.244	3.8	3.379	4.459	2.958
4.472	5.023	5.525	6.082		5.165	4.011	3.781	3.983	2.773	3.91	3.386	2.509	2.808	3.907
4.631	6.295	7.387	6.841		5.073	4.5	4.758	2.563	4.56	3.283	3.58	2.042	2.866	2.964
4.082	5.506	5.266	4.989		4.414	5.325	4.168	3.962	4.057	5.218	2.831	3.581	2.798	3.684
4.159	5.485		6.548		5.482	4.236	3.576	3.091	3.707	2.815	2.954	3.034	3.815	3.283
6.6	4.385		4.765		5.452	5.145	5.005	3.072	2.905	3.211	3.906	2.341	4.511	3.898
6.294	6.359		5.565		3.916	3.47	5.756	2.922	3.454	4.225	2.718	3.775	4.719	2.832
4.879	6.681		4.902		5.445	4.901	4.714	3.237	2.64	4.168	4.828	2.625	3.946	2.799
6.024	4.029		5.529		5.235	3.819	3.105	3.051	3.52	4.696	4.242	3.731	3.799	3.029
4.635	6.115		6.113		4.783	3.42	3.955	3.381	3.85	3.568	2.468	3.055	2.019	3.274
5.904	5.01		4.663		5.93	4.34	3.416	5.286	3.382	4.278	4.793	2.839	4.08	3.516
5.396	5.847		5.506		4.7	4.978	4.248	3.189	4.375	3.684	3.861	4.052	3.882	4.153
5.104	6.511		6.019		3.917	3.56	3.372	3.817	3.98	4.165	4.14	1.827	2.808	3.872
4.64			5.749		4.121	3.861	3.008	3.488	4.642	4.656	2.81	4.608	2.221	2.748
5.065			4.976		4.784	4.73	4.981	2.969	4.865	4.766	4.528	3.185	3.051	3.687
7.191			5.42		4.14	3.113	3.018	3.356	4.478	4.275	3.325	3.638	3.04	2.7
5.209			5.533		4.187	4.592	4.01	3.443	4.488	3.156	2.902	4.646	3.186	2.796
5.101			6.566		4.912	5.737	3.579	4.378	2.879	5.068	3.734	3.775	4.382	3.454
6.999			4.872		5.13	3.822	3.443	2.766	4.662	3.173	2.714	1.775	2.657	4.49
5.734			5.687		4.227	4.195	3.388	3.421	2.558	3.708	2.279	3.983	3.814	4.247
5.131			5.184		4.619	3.458	4.672	4.024	2.86	3.752	3.398	2.409	4.915	3.132
5.981			6.485		4.645	5.417	3.161	3.986	2.945	3.53	3.731	2.919	2.753	4.055
6.461			6.317		5.27	4.372	5.201	4.735	3.264	4.955	2.519		2.76	3.802
6.008			5.29		4.175	4.858	3.581	2.98	4.308	4.561	3.196		2.655	3.719
4.74			4.089		4.405	3.848	4.237	3.447	3.295	4.066	2.676		2.407	3.716
5.285			5.007		5.345	4.92	5.096	4.707	3.794	2.963	3.828		4.162	2.871
5.145			5.831		4.088	3.631	3.492	3.494	4.888	3.934	4.588		3.17	3.569
4.583			5.554		5.8	3.938	3.742	4.325	3.794	4.306	3.812		3.243	2.92
5.333			5.092		5.92	4.51	2.877	3.414	3.948	4.47	4.232		3.432	3.174
6.141			7.503		5.672	5.517	3.782	2.337	4.078	4.08			3.901	3.739
6.242			5.264		5.679	5.127	3.219	2.881	2.644	3.208	4.279		3.353	2.677
6.067			4.935		4.45	4.193	4.669	3.939	4.571	4.268	4.583		3.652	3.345
5.484			6.138		4.999	4.846	3.191	3.913	3.434	4.129	4.682		3.414	4.116
6.076			4.796		4.5	4.706	3.674	3.865	3.662	4.27	3.025		3.704	2.993
6.022			6.232		4.873	3.755	3.892	4.046	2.925	4.709	3.93		3.707	3.882
5.027			5.796		5.324	4.36	2.871	3.369	5.216	3.131	4.147		2.684	3.329
4.422			6.667		4.131	6.096	4.834	2.569	3.948	3.61	3.605		3.819	3.272
6.454			5.795		4.256	4.345	4.138	3.095	4.333	3.554	2.842		3.941	4.471
5.507			5.929		4.966	5.017	3.821	3.502		4.535	4.039		2.645	4.183
4.911			5.157		3.72		2.809	5.603		3.366	4.79		3.83	3.138
6.107			5.634		4.87		3.584	2.786		2.798	3.444		3.646	2.653
4.991			6.035		3.925		3.203	2.455		2.911	4.381		3.677	4.905
5.402			6.024		5.075		4.567	4.373		4.053	5.082		3.524	2.641
5.342			6.264		4.973		4.338	2.874		2.703	3.555		2.884	3.851
5.814			4.359		4.456		4.69	4.094		3.578	3.583		3.123	3.256
6.266			5.886		4.43		3.992	3.104		3.652	3.237		3.872	3.186
5.463			5.99		4.412		3.401	2.274		4.957	3.348		4.089	2.051
6.827			4.981		4.772			3.027		3.311	3.818		4.017	3.246
5.02			5.336		4.549			3.672		3.845	4.845		2.88	2.649
5.349			5.306		3.791			2.893		3.817	3.982		2.782	4.085
4.954			6.249		5.062			4.145		4.178	4.772		4.444	3.822
5.427			5.079		3.335			4.772		5.002	3.843		3.876	2.299
5.036			4.85		4.138			3.297		2.867	4.203		2.868	4.35
5.797			6.886					3.906		5.006	3.718		4.224	3.042
7.993			6.56					3.901		3.766			4.058	3.367
			6.995					2.566		3.306			2.686	2.998
			7.067					2.564		4.398				4.051
			4.983					2.428		3.989				2
			4.914					2.729		3.588				2.47
			4.288					2.903		3.18				3.868
			5.266					3.024		3.876
			5.123					3.11		3.852
								4.004		3.976
								3.533		4.089
								3.946		4.533
								2.428		4.587
								3.386		3.98
								3.356		4.479
								3.83		5.445
								3.029		3.822
								2.436
								2.255
								2.514
								1.824
								3.653
								2.879
								5.392
								3.304
								1.986
								3.257
								3.703
								2.681

## Sheet: water loss
min	WT			fim2-1			fim2-2			FIM2 OE
0	0	0	0	0	0	0	0	0	0	0	0	0
30	14.29	20.25	14.15	13.64	21.69	15.76	18.18	18.06	18.15	10.86	16.67	15.56
60	25	25.32	20.98	22.72	30.12	23.91	27.27	26.39	27.33	16	21.72	19.98
90	28.57	30.38	25.85	27.27	34.94	30.43	31.82	30.56	31.06	20	26.77	25.74
120	32.14	35.44	30.73	31.82	39.76	36.41	36.36	36.11	36.09	23.43	31.31	30.79
		39.24			46.99			40.28
		43.04			50.6			44.44

## Sheet: leaves temperature
WT	fim2-1	fim2-2
20.8	20.86	21.41
20.25	20.76	20.74
21.62	20.37	21.02
21.2	20.69	20.53
21.79	20.76	20.2
20.57	20.87	20.89
21.44	20.69	20.61
21.88	20.43	21.34
20.27	20.46	20.46
20.91	21.06	20.56
20.3	20.69	21.15
20.43	20.81	20.72
20.91	21.08	20.25
20.9	20.93	21.19
	20.98	20.63
21.95	20.59	20.48
21.16	21.19	20.47
20.49	20.32	20.44
20.98	21.02	21.29
20.21	20.69	20.88
	20.23	21.1
20.73	21	20.19
20.55	20.7	20.35
20.54	20.84	20.46
21.27	20.93	20.46
20.89	20.29	21.03
21.21		20.63
21.45		20.65
		20.28
		20.52
		20.17

## Sheet: survival rate
WT			fim2-1			fim2-2
40.58			27.85			24
47.37			27.12			24.69
45.32			26.53			24.54

## Sheet: skewness
Type I		Type II		Type III
WT	fim2-1	WT	fim2-1	WT	fim2-1
1.949	1.496	1.136	1.517	1.554	1.31
2.239	1.718	1.696	1.689	1.612	1.857
1.842	1.312	1.895	2.385	1.859	1.759
1.385	1.881	2.37	1.092	1.983	1.101
2.031	1.795	1.645	2.153	2.615	1.801
2.872	1.71	1.407	0.702	1.988	1.1
2.097	1.546	1.647	1.41	1.713	1.962
3.246	1.458	2.109	2.145	1.993	1.261
1.632	1.678	2.871	0.848	2.045	2.085
1.816	1.065	1.555	1.103	1.385	1.722
3.021	1.261	1.119	1.831	2.055	1.763
2.125	1.168	2.25	1.556	2.308	1.603
2.207	1.636	1.458	0.949	1.892	1.986
2.378	0.817	1.747	1.591	2.839	2.496
2.01	1.54	2.985	0.944		1.026
1.452	0.995	2.036	1.694		1.734
1.54	0.754		1.995
1.604	0.519		0.75
2.581	1.067		1.522
			1.791
			1.738
			1.405

## Sheet: occupancy
Type I		Type II		Type III
WT	fim2-1	WT	fim2-1	WT	fim2-1
34.55	30.96	33	46.75	27.43	35.2
44.69	33.72	28.7	57.11	30.5	27.38
25.74	18.52	58.94	42.48	30.72	11.64
31.64	32.95	44.46	31.3	29.32	5.62
22.66	19.02	41	34.88	20.08	15.98
37.23	40	37.74	43.9	26.3	5.06
29.58	36.73	33.21	33.49	21.58	20.97
38.9	23.5	36.59	41.69	29.24	8.74
28.68	44.11	34.77	25.05	29.43	31.54
32.16	26.34	33.89	27.92	13.6	11.61
49.6	27.72	30.66	29.95	25.32	19.09
37.95	47.65	39.89	14.69	18.42	8.64
41.5	24.32	44.68	52.54	21.45	27.34
45.59	26.83	50.62	31.6	16.89	9.59
30.1	35.43	41.36	44.38	15.13	6.3
49.44	28.9	28.27	15.82		5.59
49.83	17.39	43.27	48.2		21.03
35.43	24.52	30.04	45.29		7.61
28.01	22.87	40.29	24.01		6.04
31.75	17.12	25.96	29.27		25.49
38.92	31.61	31.54	53.57		24.03
47.85	30.77	37.03	36.1		29.33
36.78	15.1	43.61	44.37		6.06
39.71	21.96	44.19	30.54		13.38
21.13	23.37	33.48	22.08		41.03
49.96	26.36	33.38	27.99
42.82	35.7	45.84	26.5
33.89	6.28	40.8	19.92
35.29	27.38	48.71	14.14
45.62	27.77	55.36	28.53
30.59	25.69	40.63	11.96
37.01	26.68	23.2	40.65
38.49	12.95	28.65	48.38
41.26	10.68	29.88	41.98
27.08	16.68		27.93
44.83	31.41		17.37
29.68	31.51		22.86
27.55	36.45		42.27
43.91	26.55		20.22
27.64	41.37		44.89
	24.46		13.8
	15.59		25.38
	31.67		21.55
	9.06		20.24
	40.81		23.1
	19.41		14.24
	28.15		31.42
	25.85		11.54
	22.75		23.08
	28.24		28.04
	28.33		41.33
	35.39		35.18
	26.43		21.81
	40.79		18.12
	39.4		18.65
	41.65		22.8
	14.03		30.6
	11.23		27.61
	21.41		12.69
	7.45		22.59
	29.2		26.11
	29.9		15.83
	35.42		11.05
	15.19		11.67
	16.7		12.93
	9.11
	24.79

[truncated: 5 more sheets: MF count, FRAP 60, FRAP 420, flow rate of H₂O₂, H2DCF-DA Fluorescence]
